# Supplementary material for: Evidence against the role of toll-like receptors 7 and 8 in sex selection in mice, cattle, and humans
Source: iScience. 2025 Jul 18;28(9):113164. doi: 10.1016/j.isci.2025.113164 (PMC12409319; doi:10.1016/j.isci.2025.113164)
Supplement: Data S1. Agarose gel images for mouse embryo sex determination, related to Figure 1G [file mmc2.zip]

Archive with 3 entries (2 files):
- Data S1/
- Data S1/GEL 7 0.03U13-0.03U22X 0.03L1-0.03L7X 4.20.23.tif
- Data S1/GEL 8 0.03U13-0.03U22y 0.03L1-0.03L7y 4.20.23.tif
