# Supplementary material for: Evidence against the role of toll-like receptors 7 and 8 in sex selection in mice, cattle, and humans
Source: iScience. 2025 Jul 18;28(9):113164. doi: 10.1016/j.isci.2025.113164 (PMC12409319; doi:10.1016/j.isci.2025.113164)
Supplement: Data S2. Western Blot images for TLR7 and 8 in bovine sperm, related Figures 4C–4F [file mmc3.zip]

Archive with 9 entries (6 files):
- Data S2/
- Data S2/TLR7/
- Data S2/TLR7/TLR7.tif
- Data S2/TLR7/Tublin after stripping TLR7.tif
- Data S2/TLR7/Western blot lane information.txt
- Data S2/TLR8/
- Data S2/TLR8/TLR8.tif
- Data S2/TLR8/Tublin after stripping TLR8.tif
- Data S2/TLR8/Western blot lane information.txt
