# Supplementary material for: Evidence against the role of toll-like receptors 7 and 8 in sex selection in mice, cattle, and humans
Source: iScience. 2025 Jul 18;28(9):113164. doi: 10.1016/j.isci.2025.113164 (PMC12409319; doi:10.1016/j.isci.2025.113164)
Supplement: Data S2. Western Blot images for TLR7 and 8 in bovine sperm, related Figures 4C–4F [file mmc3.zip › Data S2/TLR7/Western blot lane information.txt]

TLR7
Lane1: Unsorted sperm 
Lane2: X-sorted sperm 
Lane3: Y-sorted sperm 

Lane 4-7: Other testing samples not relevant to this study

Lane 1-3 is showed on figure 4C
