# Supplementary material for: Evidence against the role of toll-like receptors 7 and 8 in sex selection in mice, cattle, and humans
Source: iScience. 2025 Jul 18;28(9):113164. doi: 10.1016/j.isci.2025.113164 (PMC12409319; doi:10.1016/j.isci.2025.113164)
Supplement: Data S2. Western Blot images for TLR7 and 8 in bovine sperm, related Figures 4C–4F [file mmc3.zip › Data S2/TLR8/Western blot lane information.txt]

TLR8
Lane1: Unsorted sperm 
Lane2: Unsorted sperm
Lane3: X-sorted sperm
Lane4: Y-sorted sperm
Lane5:Empty
Lane6: Unsorted Sperm
Lane7: Unsorted sperm
Lane8: X-sorted sperm
Lane9: Y-sorted sperm


Lane 7-9 is showed on figure 4E
