# Supplementary material for: Evidence against the role of toll-like receptors 7 and 8 in sex selection in mice, cattle, and humans
Source: iScience. 2025 Jul 18;28(9):113164. doi: 10.1016/j.isci.2025.113164 (PMC12409319; doi:10.1016/j.isci.2025.113164)
Supplement: Data S3. Raw data in Excel tables for percentages of sperm in different swim-up layers, related to Figures 1B and 1C; mouse embryo development rates, related to Figures 1E–1G; X:Y sperm ratios after R848 treatments, related to Figures 2A, 2B, and 2D; percentages of positively stained mouse sperm, re [file mmc4.zip › Data S3.xlsx]

## Sheet: Fig.1B,C
Raw Data for Fig. 1B and C. Percentages of sperm in different layers of swim-up after R848 treatment at various concentrations
Date	5.20.2022
Concentration (µM)	Motile1 (X105/ml)	Motile 2 (X105/ml)	Motile AVG (X105/ml)	Motile%	Immoboilize1 (X105/ml)	Immoboilize 2 X105/ml	Immoboilize AVG X105/ml	Immoboilize %	Total X105/ml	Total%	Percentage change
0.3U	11	6	8.5	0.361702	15	15	15	0.638298	23.5	0.0938124	-0.0928172
0.3M	17	10	13.5	0.303371	35	27	31	0.696629	44.5	0.177645	-0.0229124
0.3L	25	45	35	0.191781	95	200	147.5	0.808219	182.5	0.728543	0.11573
0.03U	4	7	5.5	0.2	16	28	22	0.8	27.5	0.100548
0.03M	18	11	14.5	0.219697	54	49	51.5	0.780303	66	0.241316
0.03L	30	80	55	0.305556	150	100	125	0.694444	180	0.658135
0.003U	4	6	5	0.149254	28	29	28.5	0.850746	33.5	0.0789164
0.003M	10	8	9	0.141732	42	67	54.5	0.858268	63.5	0.149588
0.003L	40	40	40	0.122137	265	310	287.5	0.877863	327.5	0.771496
CU(0.3)	10	13	11.5	0.343284	24	20	22	0.656716	33.5	0.18663
CM(0.3)	13	15	14	0.388889	22	22	22	0.611111	36	0.200557
CL(0.3)	36	49	42.5	0.386364	32	103	67.5	0.613636	110	0.612813
Date	5.31.2022
Concentration (µM)	Motile1 (X105/ml)	Motile 2 (X105/ml)	Motile AVG (X105/ml)	Motile%	Immoboilize1 (X105/ml)	Immoboilize 2 X105/ml	Immoboilize AVG X105/ml	Immoboilize %	Total X105/ml	Total%	Percentage change
0.3U	17	11	14	0.271845	40	35	37.5	0.728155	51.5	0.181338	0.0904289
0.3M	25	15	20	0.333333	41	39	40	0.666667	60	0.211268	0.0597525
0.3L	80	30	55	0.318841	135	100	117.5	0.681159	172.5	0.607394	-0.150181
0.03U	12	8	10	0.47619	9	13	11	0.52381	21	0.139073
0.03M	7	7	7	0.325581	20	9	14.5	0.674419	21.5	0.142384
0.03L	47	63	55	0.506912	41	66	53.5	0.493088	108.5	0.718543
0.003U	4	2	3	0.315789	8	5	6.5	0.684211	9.5	0.0291411
0.003M	10	5	7.5	0.454545	15	3	9	0.545455	16.5	0.0506135
0.003L	110	120	115	0.383333	175	195	185	0.616667	300	0.920245
CU(0.3)	26	15	20.5	0.719298	6	10	8	0.280702	28.5	0.0909091
CM(0.3)	40	28	34	0.715789	17	10	13.5	0.284211	47.5	0.151515
CL(0.3)	100	135	117.5	0.494737	140	100	120	0.505263	237.5	0.757576
Date	6.17.2022
Concentration (µM)	Motile1 (X105/ml)	Motile 2 (X105/ml)	Motile AVG (X105/ml)	Motile%	Immoboilize1 (X105/ml)	Immoboilize 2 X105/ml	Immoboilize AVG X105/ml	Immoboilize %	Total X105/ml	Total%	Percentage change
0.3U	16	11	13.5	0.586957	7	12	9.5	0.413043	23	0.185484	0.12651
0.3M	20	16	18	0.692308	8	8	8	0.307692	26	0.209677	0.178908
0.3L	55	25	40	0.533333	65	5	35	0.466667	75	0.604839	-0.305418
0.03U	10	11	10.5	0.538462	6	12	9	0.461538	19.5	0.188406	-0.148493
0.03M	17	18	17.5	0.486111	16	21	18.5	0.513889	36	0.347826	0.0109277
0.03L	42	25	33.5	0.697917	13	16	14.5	0.302083	48	0.463768	0.137565
0.003U	13	9	11	0.372881	20	17	18.5	0.627119	29.5	0.105357	-0.204988
0.003M	17	14	15.5	0.469697	14	21	17.5	0.530303	33	0.117857	-0.103407
0.003L	215	110	162.5	0.747126	50	60	55	0.252874	217.5	0.776786	0.308395
CU(0.003)	35	6	20.5	0.37963	51	16	33.5	0.62037	54	0.310345
CM(0.003)	29	18	23.5	0.61039	21	9	15	0.38961	38.5	0.221264
CL(0.003)	93	18	55.5	0.680982	48	4	26	0.319018	81.5	0.468391
CU(0.03)	8	18	13	0.412698	16	21	18.5	0.587302	31.5	0.336898
CM(0.03)	25	10	17.5	0.555556	13	15	14	0.444444	31.5	0.336898
CL(0.03)	19	12	15.5	0.508197	16	14	15	0.491803	30.5	0.326203
CU(0.3)	12	9	10.5	0.913043	0	2	1	0.0869565	11.5	0.0589744
CM(0.3)	6	4	5	0.833333	0	2	1	0.166667	6	0.0307692
CL(0.3)	40	55	47.5	0.267606	120	140	130	0.732394	177.5	0.910256
Date	6.26.2022
Concentration (µM)	Motile1 (X105/ml)	Motile 2 (X105/ml)	Motile AVG (X105/ml)	Motile%	Immoboilize1 (X105/ml)	Immoboilize 2 X105/ml	Immoboilize AVG X105/ml	Immoboilize %	Total X105/ml	Total%	Percentage change
0.03U	13	11	12	0.413793	15	19	17	0.586207	29	0.138425	0.0246317
0.03M	14	19	16.5	0.464789	12	26	19	0.535211	35.5	0.169451	-0.0615834
0.03L	65	80	72.5	0.5	75	70	72.5	0.5	145	0.692124	0.0369517
0.003U	19	16	17.5	0.5	11	24	17.5	0.5	35	0.192837	0.0718968
0.003M	26	17	21.5	0.462366	28	22	25	0.537634	46.5	0.256198	0.110622
0.003L	70	40	55	0.55	30	60	45	0.45	100	0.550964	-0.182518
CU(0.003)	18	12	15	0.555556	3	21	12	0.444444	27	0.120941
CM(0.003)	17	29	23	0.707692	5	14	9.5	0.292308	32.5	0.145577
CL(0.003)	57.5	180	118.75	0.725191	40	50	45	0.274809	163.75	0.733483
CU(0.03)	10	7	8.5	0.515152	7	9	8	0.484848	16.5	0.113793
CM(0.03)	11	20	15.5	0.462687	15	21	18	0.537313	33.5	0.231034
CL(0.03)	55	40	47.5	0.5	30	65	47.5	0.5	95	0.655172
Date	7.6.2022(0.03)	7.10.2022(0.003)
Concentration (µM)	Motile1 (X105/ml)	Motile 2 (X105/ml)	Motile AVG (X105/ml)	Motile%	Immoboilize1 (X105/ml)	Immoboilize 2 X105/ml	Immoboilize AVG X105/ml	Immoboilize %	Total X105/ml	Total%	Percentage change
0.03U	6	10	8	0.551724	4	9	6.5	0.448276	14.5	0.0590631	-0.0724024
0.03M	46	30	38	0.622951	32	14	23	0.377049	61	0.248473	0.0695932
0.03L	105	145	125	0.735294	45	45	45	0.264706	170	0.692464	0.00280919
0.003U	18	19	18.5	0.596774	2	23	12.5	0.403226	31	0.155	0.0504984
0.003M	9	11	10	0.526316	6	12	9	0.473684	19	0.095	-0.0689871
0.003L	120	90	105	0.7	40	50	45	0.3	150	0.75	0.0184887
CU(0.003)	12	22	17	0.523077	17	14	15.5	0.476923	32.5	0.104502
CM(0.003)	33	24	28.5	0.558824	19	26	22.5	0.441176	51	0.163987
CL(0.003)	100	155	127.5	0.56044	130	70	100	0.43956	227.5	0.731511
CU(0.03)	20	20	20	0.655738	12	9	10.5	0.344262	30.5	0.131466
CM(0.03)	30	23	26.5	0.638554	12	18	15	0.361446	41.5	0.178879
CL(0.03)	110	165	137.5	0.859375	5	40	22.5	0.140625	160	0.689655
same color represent the sperm from one individual mouse

## Sheet: Fig.1D,E
Raw Data for Fig. 1D and E. Cleavage and blastocyst rates of embryos derived from R848-treated sperm of different layers.
Cleavage rate
Date of IVF	1.11.23	1.14.23	1.29.23	2.27.23	3.9.23
Control Lower layer	-	-	23/34; 67.6%	11/22; 50%	8/23 34.8%
Control Upper layer	-	-	26/38; 68.4%	16/20; 80%	23/28 82.1%
0.003μM Lower layer	9/21; 42.9%	17/39; 43.6%	21/35; 60%	15/27; 55.6%	14/31 45.2%
0.003μM Upper layer	6/15; 40%	19/36, 52.8%	8/35; 22.9%	16/42; 38.1%	14/54 25.9%
0.03μM Lower layer	11/22; 50%	17/51; 33.3%	22/38; 57.9%	18/56; 32.1%	2/38 5.2%
0.03μM Upper layer	8/17; 47%	21/41; 51.2%	23/62; 37.1%	19/49; 38.8%	5/31 16.1%
0.3μM Lower layer	-	-	8/45; 17.8%	15/44; 34.1%	13/46 28.3%
0.3μM Upper layer	-	-	11/42; 26.2%	13/51; 25.5%	8/43 18.6%
Blastocyst rate
Date of IVF	1.11.23	1.14.23	1.29.23	2.27.23	3.9.23
Control Lower layer	-	-	19/23; 82.6%	6/11; 54.5%	4/8 50%
Control Upper layer	-	-	20/26; 76.9%	12/16; 75%	17/23 73.9%
0.003μM Lower layer	7/9; 77.8%	12/17; 70.6%	16/21; 76.2%	6/15; 40%	8/14 57.1%
0.003μM Upper layer	5/6; 83.3%	12/19; 63.2%	6/8; 75%	13/16; 81.3%	5/14 35.7%
0.03μM Lower layer	8/11; 72.7%	9/17; 47%	11/22; 50%	6/18; 33.3%	0
0.03μM Upper layer	7/8; 87.5%	15/21; 57.1%	9/23; 39.1%	9/19; 47.4%	1/5 25%
0.3μM Lower layer	-	-	5/8; 62.5%	4/15; 27%	3/13, 23.1%
0.3μM Upper layer	-	-	5/11; 45%	3/13; 23.1%	3/8, 37.5%

## Sheet: Fig.1F,G
Raw Data for Fig.1F and G. Percentages of male IVF embryos derived from sperm treated with 0 or 0.03 μM R848.
Male embryo ratio
Date of embryo collection/Group	0.03 upper	0.03 lower
4.20.23	13/28 46.43%	0/0
5.4.23	8/13 61.54%	2/9 22.22%
5.9.23	4/8 50%	6/12 50%
1.19.23	11/25 44%	11/23 47.83%
3.3.23	3/19 15.79%	5/28 17.86%
AVG	43.552	34.4775
SD	16.9142	16.7891
Sum	39/93 41.9%	24/61 39.34%
Date of embryo collection/Group	Control upper	Control lower
4.20.23	18/33 54.54%	22/35 62.86%
5.4.23	13/23 56.52%	6/13 46.15%
mixed date	15/23 65.22%	8/11 72.73%
Mean	58.76	60.58
SD	5.68144	13.4359

## Sheet: Fig. 2A,B
Raw Data for Fig. 2A and B. X-sperm ratio in different layers of sperm treated by R848 as determined with TaqMan real-time PCR
Repeat 1	5.30.2023
Sample	ct(xist)	log(xist)	copynumber	ct(SRY)	log(SRY)	copynumber	x ratio	Expected X ratio
Female	28.7856	3.70769	5101.43			0	1	1
Male	30.8673	3.09778	1252.51	31.0794	3.09397	1241.57	0.502193	0.5
sperm	28.212	3.87577	7512.18	28.2392	3.90385	8013.96	0.483841	0.5
0.3U	28.2033	3.87832	7556.42	28.3658	3.86776	7374.98	0.506076
0.3M	28.3099	3.84709	7032.26	28.4786	3.83559	6848.41	0.506623
0.3L	28.706	3.73104	5383.22	28.9488	3.7015	5029.2	0.517
0.03U	28.1688	3.88843	7734.44	28.3784	3.86417	7314.27	0.51396
0.03M	28.1972	3.88009	7587.4	28.2549	3.89937	7931.73	0.488906
0.03L	28.4475	3.80675	6408.48	28.4766	3.83615	6857.18	0.483088
0.003U	28.2784	3.85632	7183.17	28.39	3.86086	7258.71	0.497385
0.003M	28.3799	3.82656	6707.55	28.7626	3.7546	5683.3	0.541331
0.003L	28.1352	3.89827	7911.75	28.2437	3.90257	7990.5	0.497524
CU	27.8827	3.97226	9381.3	28.1581	3.92699	8452.52	0.52604
CM	28.2147	3.87499	7498.76	28.3876	3.86152	7269.78	0.507752
CL	28.2002	3.87922	7572.18	28.3514	3.87185	7444.75	0.504243
Repeat 2	6.4.2023
Sample	ct(xist)	log(xist)	copynumber	ct(SRY)	log(SRY)	copynumber	x ratio	Expected X ratio
0.3U	28.128	3.90038	7950.26	28.2217	3.90884	8106.64	0.49513
0.3M	28.3641	3.83121	6779.73	28.6026	3.80024	6313.01	0.517823
0.3L	28.2173	3.87422	7485.54	28.3674	3.8673	7367.14	0.503986
0.03U	28.2079	3.87696	7532.88	28.2344	3.90523	8039.51	0.483733
0.03M	28.3347	3.83982	6915.39	28.4477	3.8444	6988.8	0.49736
0.03L	28.2529	3.86378	7307.63	28.3484	3.8727	7459.34	0.494863
0.003U	28.725	3.72547	5314.63	28.6971	3.77328	5933.06	0.472509
0.003M	27.6862	4.02983	10710.9	27.7488	4.04368	11058.1	0.492024
0.003L	28.3954	3.82203	6637.89	28.5246	3.82247	6644.58	0.499748
CU	27.7629	4.00736	10170.9	27.7936	4.0309	10737.3	0.486456
CM	28.2291	3.87076	7426.13	28.3382	3.87563	7509.76	0.4972
CL	27.749	4.01143	10266.8	27.8411	4.01737	10408.2	0.49658
5	24.1761	5.05828	114361	24.3997	4.99867	99693.3	0.534261
4	27.4988	4.08474	12154.5	27.6278	4.07818	11972.5	0.503772
3	30.9108	3.08503	1216.27	30.9819	3.12177	1323.64	0.478862
2	35.1578	1.84067	69.2904	34.5362	2.10831	128.324	0.350635
1	37.9395	1.02565	10.6084	38.0188	1.11525	13.0391	0.448607
0	0	0	0	0	0	0	0
FEMALE	29.7587	3.4226	2646.06		0	0	1	1
MALE	30.6822	3.152	1419.06	30.7706	3.18202	1520.62	0.482725	0.5
SPERM	28.067	3.91826	8284.38	28.2268	3.90737	8079.29	0.506267	0.5
2:1	30.3372	3.25309	1790.96	31.444	2.99002	977.284	0.646966	0.67
3:1	30.1117	3.31917	2085.3	32.0376	2.82076	661.843	0.759079	0.75
4:1	30.0802	3.32839	2130.04	32.4989	2.68922	488.898	0.813322	0.8
5:1	29.8749	3.38854	2446.49	32.7137	2.62798	424.601	0.852111	0.83
Repeat 3	6.7.2023
Sample	ct(xist)	log(xist)	copynumber	ct(SRY)	log(SRY)	copynumber	x ratio	Expected X ratio
0.3U	28.4623	3.80243	6344.95	28.5827	3.8059	6395.88	0.498001
0.3M	28.5971	3.76293	5793.4	28.7594	3.75551	5695.26	0.504271
0.3L	28.5825	3.76722	5850.91	28.7569	3.75622	5704.53	0.506334
0.03U	28.602	3.7615	5774.35	28.7809	3.74939	5615.49	0.506974
0.03M	28.9868	3.64875	4453.98	29.0359	3.67669	4749.91	0.483923
0.03L	28.5202	3.78546	6101.82	28.6115	3.79768	6275.96	0.492966
0.003U	28.4918	3.7938	6220.17	28.5724	3.80883	6439.17	0.49135
0.003M	28.5991	3.76235	5785.68	28.7234	3.76577	5831.41	0.498032
0.003L	28.5482	3.77728	5987.91	28.605	3.79955	6303.07	0.487179
CU	28.583	3.76706	5848.78	28.5608	3.81214	6488.47	0.474075
CM	28.6004	3.76198	5780.66	28.7688	3.75282	5660.11	0.505268
CL	28.6973	3.73357	5414.69	28.7895	3.74695	5584.04	0.492301
2:1	30.3322	3.25457	1797.08	31.7618	2.8994	793.225	0.693772	0.67
3:1	30.1146	3.3183	2081.13	32.1022	2.80235	634.378	0.766387	0.75
4:1	30.1088	3.32001	2089.35	32.6094	2.6577	454.673	0.821278	0.8
5:1	30.0645	3.33298	2152.68	32.7167	2.62712	423.76	0.835525	0.83
2:1-2	30.4628	3.21628	1645.43	31.6107	2.94247	875.938	0.652595	0.67
3:1-2	30.228	3.2851	1927.95	32.0777	2.80932	644.642	0.749419	0.75
4:1-2	30.102	3.32201	2099	32.271	2.75421	567.816	0.787081	0.8
5:1-2	30.0222	3.34538	2215.04	32.6126	2.6568	453.732	0.829984	0.83
MALE	30.7908	3.1202	1318.85	31.0304	3.10797	1282.24	0.507038	0.5
FEMALE	29.8636	3.39186	2465.27	0	0	0	1	1
SPERM	28.2494	3.8648	7324.91	28.2706	3.8949	7850.56	0.482681	0.5

## Sheet: Fig.2D
Raw Data for Fig. 2D. TaqMan real-time PCR on X-sperm ratios in different layers of sperm after treatment with R848 from centrifugation sample
Repeat 1	7.6.2023
Sample	ct(xist)	log(xist)	copy number	ct(SRY)	log(SRY)	copy number	x ratio
0.3U	28.5515	3.7763	5974.51	29.0464	3.67368	4717.15	0.558801
0.3M	28.3131	3.84615	7017.01	28.7159	3.76792	5860.36	0.54491
0.3L	28.2391	3.86782	7376.05	28.5199	3.82382	6665.23	0.525312
0.03U	28.2015	3.87884	7565.59	28.5127	3.82585	6696.56	0.530466
0.03M	28.1258	3.90102	7962.01	28.4035	3.857	7194.52	0.525319
0.03L	28.2945	3.85161	7105.68	28.5428	3.81729	6565.82	0.519744
0.003U	28.0473	3.92403	8395.23	28.3466	3.87322	7468.35	0.529214
0.003M	28.0608	3.92008	8319.17	28.3632	3.86849	7387.4	0.529662
0.003L	28.4548	3.80463	6377.13	28.6385	3.79	6165.99	0.508417
CU	28.339	3.83854	6895.17	28.678	3.77873	6008.02	0.534377
CM	28.1685	3.88853	7736.18	28.5347	3.8196	6600.86	0.539594
CL	29.0187	3.6394	4359.11	29.3055	3.59979	3979.14	0.522785
Repeat 2	8.4.2023
Sample	ct(xist)	log(xist)	copy number	ct(SRY)	log(SRY)	copy number	x ratio
0.3U	27.4617	4.09562	12462.8	28.1722	3.92297	8374.68	0.598096
0.3M	27.42	4.10783	12818.2	28.1324	3.93429	8595.93	0.598586
0.3L	27.4722	4.09252	12374.2	28.0858	3.94759	8863.24	0.58266
0.03U	27.5419	4.07211	11806.3	28.1108	3.94047	8719.13	0.575203
0.03M	27.3569	4.12632	13376	27.8964	4.00158	10036.5	0.571317
0.03L	27.8173	3.99143	9804.5	28.3493	3.87245	7455.02	0.568063
0.003U	27.5431	4.07176	11796.6	28.0251	3.96489	9223.43	0.561208
0.003M	27.6728	4.03376	10808.4	28.2095	3.91233	8172.04	0.56945
0.003L	27.4744	4.09188	12356	27.8823	4.00562	10130.3	0.549489
CU	27.7594	4.00838	10194.8	28.2264	3.9075	8081.68	0.557811
CM	27.3852	4.11802	13122.6	28.0427	3.95988	9117.62	0.59004
CL	28.0267	3.93007	8512.68	28.4732	3.83711	6872.47	0.553305
Repeat 3	8.4.2023
Sample	ct(xist)	log(xist)	copy number	ct(SRY)	log(SRY)	copy number	x ratio
0.3U	28.999	3.64519	4417.67	29.3833	3.57763	3781.18	0.538816
0.3M	28.7479	3.71875	5232.94	29.1132	3.65465	4514.87	0.536832
0.3L	28.9759	3.65195	4486.92	29.3521	3.58652	3859.39	0.537593
0.03U	28.5006	3.79122	6183.28	28.9479	3.70177	5032.29	0.551312
0.03M	28.1819	3.88458	7666.27	28.5563	3.81343	6507.8	0.540866
0.03L	28.4284	3.81238	6492	28.7566	3.75631	5705.73	0.53223
0.003U	28.6574	3.74527	5562.44	29.0671	3.66777	4653.42	0.54449
0.003M	28.3189	3.84444	6989.36	28.8008	3.74372	5542.72	0.557718
0.003L	29.0785	3.6219	4186.98	29.4087	3.57038	3718.58	0.529625
CU	28.4765	3.79826	6284.32	29.0572	3.67061	4683.87	0.572959
CM	28.2451	3.86606	7346.22	28.6725	3.78029	6029.66	0.549214
CL	28.4545	3.80472	6378.48	29.0263	3.67942	4779.91	0.571631

## Sheet: Fig.3B
Raw Data for Fig. 3B. Percentages of murine sperm stained positively for TLR7/8 by immunofluorescence.
TLR7 Bioss
Repeat	TLR7 positive	DAPI	Ratio
1	113	119	0.94958
2	60	71	0.84507
3	73	83	0.879518
		Mean	0.891389
TLR7 Abcam
Repeat	TLR7 positive	DAPI	positive ratio
1	97	100	0.97
2	70	78	0.897436
3	73	83	0.879518
		Mean	0.915651
TLR8
Repeat	DAPI	positive	Positive ratio
1	69	64	0.927536
2	54	51	0.944444
3	70	68	0.971429
		avg	0.947803

## Sheet: Fig.3D
Raw Data for Fig. 3D. Percentages of mouse sperm positively stained for TLR7 or 8 as detected by flow cytometry
Repeat 1	NC	TLR7	TLR8
dapi+fitc+	23	8059	8663
dapi+fitc-	8301	9	0
positive ratio	0.00276309	0.998884	1
Repeat 2	NC	TLR7	TLR8
dapi+fitc+	75	8709	8191
dapi+fitc-	8850	2	3
positive ratio	0.00840336	0.99977	0.999634
Repeat 3	NC	TLR7	TLR8
dapi+fitc+	6	9470	9400
dapi+fitc-	10139	38	9
positive ratio	0.000591424	0.996003	0.999043

## Sheet: Fig.4B
Raw Data for Fig. 4B. Percentages of bovine sperm positively stained for TLR7 and TLR8.
X-sorted and Y sorted bovine sperm
Repeat 1
Antibody	DAPI (Total)	Positive	Positive ratio
X sperm TLR7	84	79	0.940476
X sperm TLR8	106	101	0.95283
Y sperm TLR7	55	53	0.963636
Y sperm TLR8	129	121	0.937984
Repeat 2
Antibody	DAPI (Total)	Positive	Positive ratio
X sperm TLR7	88	75	0.852273
X sperm TLR8	107	100	0.934579
Y sperm TLR7	65	60	0.923077
Y sperm TLR8	100	90	0.9
Repeat 3
Antibody	DAPI (Total)	Positive	Positive ratio
X sperm TLR7	90	81	0.9
X sperm TLR8	65	59	0.907692
Y sperm TLR7	90	89	0.988889
Y sperm TLR8	120	119	0.991667
Non-sorted bovine sperm
Repeat 1
Antibody	DAPI (Total)	Positive	Positive ratio
TLR7	89	79	0.8876
TLR8	113	93	0.823
Acetylated tubulin	160	143	0.8938
Repeat 2
Antibody	DAPI (Total)	Positive	Positive ratio
TLR7	111	93	0.837838
TLR8	116	95	0.818966
Acetylated tubulin	170	165	0.970588
Repeat 3
Antibody	DAPI (Total)	Positive	Positive ratio
TLR7	132	121	0.916667
TLR8	122	101	0.827869
Acetylated tubulin	152	144	0.947368

## Sheet: Fig.4D,F
Raw Data for Fig. 4D and F. Quantification of the TLR7 and TLR8 bands from Western blots.
	TLR7 RawIntDen	Tubulin RawIntDen	Relative expression
ns-1	534456	859599	0.62175
x-1	295622	780922	0.378555
y-1	258034	615463	0.419252
ns-2	405053	615692	0.657883
x-2	184124	708117	0.260019
y-2	216806	586627	0.369581
ns-3	330190	691242	0.477676
x-3	223238	748598	0.298208
y-3	239789	493190	0.4862
	TLR8 RawIntDen	Tubulin RawIntDen	Relative expression
ns-1	301187107	445205976	0.676512
x-1	289144737	330849611	0.873946
y-1	309054106	400814590	0.771065
ns-2	253828371	412294620	0.615648
x-2	295330443	396478785	0.744883
y-2	326732270	416028835	0.78536
ns-3	214609862	376960868	0.569316
x-3	219931625	357237996	0.615645
y-3	253931422	376841233	0.673842

## Sheet: Fig.4H
Raw Data for Fig. 4H. Percentages of positively stained bovine sperm as detected by flow cytometry.
Bovine non-sorted sperm
R1	NC	TLR7	TLR8
dapi+fitc+	152	10030	9581
dapi+fitc-	9842	1063	1260
positive ratio	0.0152091	0.904174	0.883775
R2 /	NC	TLR7	TLR8
dapi+fitc+	43	1024	4356
dapi+fitc-	3139	438	148
positive ratio	0.0135135	0.70041	0.96714
R3	NC	TLR7	TLR8
dapi+fitc+	253	11471	11214
dapi+fitc-	12050	464	336
positive ratio	0.0205641	0.961123	0.970909
R4 /	NC	TLR7	TLR8
dapi+fitc+	457	6856	8452
dapi+fitc-	10389	1866	1516
positive ratio	0.0421353	0.786058	0.847913
R5	NC	TLR7	TLR8
dapi+fitc+	286	4754	6486
dapi+fitc-	7372	705	296
positive ratio	0.0373466	0.870855	0.956355
Bovine X-sorted sperm
R1	NC	TLR7	TLR8
dapi+fitc+	5	406	443
dapi+fitc-	271	3	4
positive ratio	0.0181159	0.992665	0.991051
R2	NC	TLR7	TLR8
dapi+fitc+	90	1463	1228
dapi+fitc-	2309	35	31
positive ratio	0.0375156	0.976636	0.975377
R3	NC	TLR7	TLR8
dapi+fitc+	36	491	982
dapi+fitc-	1353	81	10
positive ratio	0.0259179	0.858392	0.989919
Bovine Y-sorted sperm
R1	NC	TLR7	TLR8
dapi+fitc+	1	359	111
dapi+fitc-	92	2	3
positive ratio	0.0107527	0.99446	0.973684
R2	NC	TLR7	TLR8
dapi+fitc+	31	627	1093
dapi+fitc-	1652	14	19
positive ratio	0.0184195	0.978159	0.982914
R3	NC	TLR7	TLR8
dapi+fitc+	35	320	464
dapi+fitc-	444	19	6
positive ratio	0.0730689	0.943953	0.987234

[truncated: 2 more sheets: Fig.5B, S2 BC]
